# Supplementary material for: Situating zoonotic diseases in peacebuilding and development theories: Prioritizing zoonoses in Jordan
Source: PLoS One. 2022 Mar 17;17(3):e0265508. doi: 10.1371/journal.pone.0265508 (PMC8929606; doi:10.1371/journal.pone.0265508)
Supplement: S2 Appendix — (ZIP) [file pone.0265508.s002.zip]

Archive with 31 entries (30 files):
- All R Coding .docx
- __MACOSX/._All R Coding .docx
- CFA and candidate variable data.docx
- __MACOSX/._CFA and candidate variable data.docx
- Data sheets for R code/
- Data sheets for R code/.DS_Store
- __MACOSX/Data sheets for R code/._.DS_Store
- Data sheets for R code/Cand Var Data CM.csv
- __MACOSX/Data sheets for R code/._Cand Var Data CM.csv
- Data sheets for R code/Cand Var Data SE.csv
- __MACOSX/Data sheets for R code/._Cand Var Data SE.csv
- Data sheets for R code/Cand Varb Data SD.csv
- __MACOSX/Data sheets for R code/._Cand Varb Data SD.csv
- Data sheets for R code/variables4copycopy.csv
- __MACOSX/Data sheets for R code/._variables4copycopy.csv
- Data sheets for R code/Cand Var Data DB.csv
- __MACOSX/Data sheets for R code/._Cand Var Data DB.csv
- Data sheets for R code/Candidate Variables Data.csv
- __MACOSX/Data sheets for R code/._Candidate Variables Data.csv
- Data sheets for R code/Data_for_grouping1.csv
- __MACOSX/Data sheets for R code/._Data_for_grouping1.csv
- Data sheets for R code/Candidate Variables Datas.csv
- __MACOSX/Data sheets for R code/._Candidate Variables Datas.csv
- Data sheets for R code/Hofstede Cultural Typology Data.numbers
- __MACOSX/Data sheets for R code/._Hofstede Cultural Typology Data.numbers
- Euclidian distance calculations.xlsx
- __MACOSX/._Euclidian distance calculations.xlsx
- Log Reg Anlaysis Data and Methodology.docx
- __MACOSX/._Log Reg Anlaysis Data and Methodology.docx
- Thematic Analysis Raw Data.xlsx
- __MACOSX/._Thematic Analysis Raw Data.xlsx
