# Supplementary material for: Situating zoonotic diseases in peacebuilding and development theories: Prioritizing zoonoses in Jordan
Source: PLoS One. 2022 Mar 17;17(3):e0265508. doi: 10.1371/journal.pone.0265508 (PMC8929606; doi:10.1371/journal.pone.0265508)
Supplement: S2 Appendix — (ZIP) [file pone.0265508.s002.zip › Data sheets for R code/Cand Var Data CM.csv]

	Control Measures Weight	Number (x/15) of OIE surveillance measures in place for bovine tuberculosis	Veterinary and para-vet professionals in the Country	Tuberculosis Mortality per 100,000
Jordan	TBD	6	1835	0.12
Burkina Faso	0.13	2	1669	7.8
Cameroon	0.198	1	4458	31
Côte d'Ivoire	0.1937	2	756	22
ECOWAS	0.19	3	15277	53
Kenya	0.17	5	6631	38
Mali	0.17	0	1585	7.7
Mozambique	0.142	6	6050	72
Tanzania	0.186	5	5026	40
Uganda	0.205	4	3505	20
