# Supplementary material for: Situating zoonotic diseases in peacebuilding and development theories: Prioritizing zoonoses in Jordan
Source: PLoS One. 2022 Mar 17;17(3):e0265508. doi: 10.1371/journal.pone.0265508 (PMC8929606; doi:10.1371/journal.pone.0265508)
Supplement: S2 Appendix — (ZIP) [file pone.0265508.s002.zip › Data sheets for R code/Cand Var Data SE.csv]

	Socioeconomic and Environmental Weight	Percent of population living in rural area	Sugar consumption per capita	Democratic Index	Percent of GDP Comprised of Agriculture
Jordan	TBD	0.08	33.1	3.62	0.03
Burkina Faso	0.15	0.7	8.03	3.73	0.2
Cameroon	0.198	0.43	7.51	2.77	0.15
Côte d'Ivoire	0.1935	0.49	8.91	4.11	0.21
ECOWAS	0.12	0.49	8.44	4.1	0.22
Kenya	0.21	0.72	14.4	5.05	0.34
Mali	0.13	0.57	9.04	3.93	0.37
Mozambique	0.11	0.63	10.08	3.51	0.26
Tanzania	0.2	0.66	9.55	5.1	0.29
Uganda	0.19	0.76	11.7	4.94	0.23
