# Supplementary material for: Situating zoonotic diseases in peacebuilding and development theories: Prioritizing zoonoses in Jordan
Source: PLoS One. 2022 Mar 17;17(3):e0265508. doi: 10.1371/journal.pone.0265508 (PMC8929606; doi:10.1371/journal.pone.0265508)
Supplement: S2 Appendix — (ZIP) [file pone.0265508.s002.zip › Data sheets for R code/Cand Varb Data SD.csv]

	Severity of Disease Weight	DALYs Lost To Communicable Diseases per 100,000	Infant Mortality per 1,000	Hospital beds per 1,000
Jordan	TBD	3509	13	1.5
Burkina Faso	0.35	29540	54	0.4
Cameroon	0.2	26230	50	1.3
Côte d'Ivoire	0.2099	26925	59	0.4
ECOWAS	0.36	31191	74	5
Kenya	0.23	21359	32	1.4
Mali	0.35	32314	60	0.1
Mozambique	0.286	36015	55	0.7
Tanzania	0.21	20328	36	0.7
Uganda	0.21	22467	33	0.5
