# Supplementary material for: Situating zoonotic diseases in peacebuilding and development theories: Prioritizing zoonoses in Jordan
Source: PLoS One. 2022 Mar 17;17(3):e0265508. doi: 10.1371/journal.pone.0265508 (PMC8929606; doi:10.1371/journal.pone.0265508)
Supplement: S2 Appendix — (ZIP) [file pone.0265508.s002.zip › Data sheets for R code/variables4copycopy.csv]

SDW	LogsSD	TBi	Tbm	MM	HIVm	PNAc	Dbcd	MInc	DalysCD	DalysNTDs	InfantM	DalysNCDs	SEW	LogsSE	GDP	GINI	MHI	Meat	Sugar	AgricEmp	Milkcons	Ruralpop	GDPAgr	BovineMeatCons	AgricLand	GDPMilit	Forest	GDPEdu	GDPNatRe	GPI	GDPExp	DBW	LogsDB	Hosp	DGG	CHE	CMW	LogsCM	Govmal	OIE	Povline	Cattlepercap	BCGVacc	UnsafeSan	UnsafeW	Nets	HDI	Vet	DTP
0.35	-0.6190392	48	7.8	130	15.23	321	0.65	389	29540	0.19	54	24090	0.15	-1.734601	774.8	35.3	1530	14.8	8.03	0.28	29.79	0.7	0.2	4.48	0.44	0.02	0.19	0.16	0.14	1.01	0.25	0.33	-0.7081851	0.4	19.23	44.4	0.13	-1.900959	5.27	2	0.4	0.47	0.88	52	67	0.75	0.434	1669	0.91
0.2	-1.3862944	186	31	91	104.23	157	0.61	264	26230	0.14	50	22425	0.198	-1.398842	1497.9	46.6	2075	12.7	7.51	0.62	15.27	0.43	0.15	4.17	0.21	0.01	0.39	0.05	0.06	0.89	0.20	0.4	-0.4054651	1.3	9.03	67.81	0.198	-1.398842	3	1	0.3	0.22	0.84	38	52	0.55	0.563	4458	0.67
0.2099	-1.3255283	142	22	75	88.81	223	0.62	349	26925	0.1	59	23358	0.1935	-1.427426	2286.2	41.5	2346	13.3	8.91	0.48	6.36	0.49	0.21	1.7	0.65	0.01	0.33	0.13	0.02	0.88	0.24	0.4	-0.4054651	0.4	19.85	69.75	0.1937	-1.426145	3.57	2	0.46	0.06	0.91	34	48	0.6	0.516	756	0.84
0.36	-0.5753641	219	53	69	110.44	444	0.71	381	31191	0.11	74	19727	0.12	-1.992430	2229.9	43	2667	8.8	8.44	0.36	7.91	0.49	0.22	3.45	0.78	0.005	0.07	0.03	0.12	0.93	0.14	0.18	-1.5163475	0.5	10.48	73.92	0.19	-1.450010	2.11	3	0.7	0.1	0.81	39	62	0.49	0.534	15277	0.81
0.23	-1.2083112	292	38	12.73	119.57	147	0.57	166	21359	0.02	32	20462	0.21	-1.324925	1816.5	40.8	1870	16.7	14.4	0.38	94.86	0.72	0.34	9.54	0.49	0.01	0.07	0.11	0.01	0.95	0.12	0.39	-0.4473122	1.4	32.74	76.61	0.17	-1.585627	1.65	5	0.36	0.34	0.84	48	63	0.56	0.579	6631	0.92
0.35	-0.6190392	53	7.7	95.62	37.7	238	0.69	449	32314	0.16	60	23283	0.13	-1.900959	890.7	33	1983	22.2	9.04	0.58	98.68	0.57	0.37	9.96	0.34	0.03	0.04	0.12	0.10	0.88	0.23	0.26	-1.0459686	0.1	10.96	31.38	0.17	-1.585627	3.26	0	0.36	0.49	1.09	71	92	0.79	0.427	1585	0.77
0.286	-0.9148912	551	72	71.51	226.84	120	0.66	298	36015	0.01	55	25179	0.11	-2.090741	491.8	54	3576	7.8	10.08	0.73	4.79	0.63	0.26	1.04	0.64	0.01	0.48	0.15	0.16	0.92	0.41	0.33	-0.7081851	0.7	6.29	21.07	0.142	-1.798777	4.33	6	0.46	0.05	1.0	44	58	0.48	0.446	6050	0.88
0.21	-1.3249254	253	40	29	63.27	196	0.57	114	20328	0.06	36	20973	0.2	-1.386294	1122.1	40.5	2154	9.6	9.55	0.67	40.29	0.66	0.29	6.09	0.45	0.01	0.52	0.10	0.05	1.03	0.15	0.398	-0.4138054	0.7	14.67	33.92	0.186	-1.476214	3.17	5	0.23	0.41	1.21	31	41	0.54	0.528	5026	0.89
0.21	-1.324925	289	20	55	74.1	97	0.63	218	22467	0.11	33	20818	0.19	-1.45001	776.8	42.8	1775	11	11.7	0.69	37.27	0.76	0.23	5.15	0.72	0.02	0.10	0.06	0.08	0.96	0.12	0.205	-1.355332	0.5	6.03	38.43	0.205	-1.355332	3.93	4	0.21	0.28	0.88	37	47	0.62	0.528	3505	0.93
[truncated: 3 more columns]
