# Supplementary material for: Situating zoonotic diseases in peacebuilding and development theories: Prioritizing zoonoses in Jordan
Source: PLoS One. 2022 Mar 17;17(3):e0265508. doi: 10.1371/journal.pone.0265508 (PMC8929606; doi:10.1371/journal.pone.0265508)
Supplement: S2 Appendix — (ZIP) [file pone.0265508.s002.zip › Data sheets for R code/Cand Var Data DB.csv]

	Disease Burden Weight	Bovine Meat Consumption per kg/capita/year	Milk Consumption per capita	Deaths from Unsafe Sanitation per 100,000	Cattle per capita
Jordan	TBD	5.61	77.68	0.09	0.007
Burkina Faso	0.33	4.48	29.79	52	0.47
Cameroon	0.4	4.17	15.27	38	0.22
Côte d'Ivoire	0.4	1.7	6.36	34	0.06
ECOWAS	0.18	3.45	7.91	39	0.1
Kenya	0.39	9.54	94.86	48	0.34
Mali	0.26	9.96	98.68	71	0.49
Mozambique	0.33	1.04	4.79	44	0.05
Tanzania	0.398	6.09	40.29	31	0.41
Uganda	0.205	5.15	37.27	37	0.28
