# Supplementary material for: Situating zoonotic diseases in peacebuilding and development theories: Prioritizing zoonoses in Jordan
Source: PLoS One. 2022 Mar 17;17(3):e0265508. doi: 10.1371/journal.pone.0265508 (PMC8929606; doi:10.1371/journal.pone.0265508)
Supplement: S2 Appendix — (ZIP) [file pone.0265508.s002.zip › Data sheets for R code/Data_for_grouping1.csv]

	Total	SDWeight	SDAdjusted	TBMort	MalariaMort	HIVMort	SEWeight	SEAdjusted	GDP	GINI	GINIcoeff	MedianHI	Meatcons	DBWeight	DBAdjusted	Vet	Hospitalbeds	GovHealthExp	CHE	CMWeight	CMAdjusted	MalariaGovExp	OIEBTB
BurkinaFaso	0.96	0.35	0.3645833	7.8	130	15.23	0.15	0.15625	774.8	35.3	0.688	1530	14.8	0.33	0.34375	1669	0.4	19.23	44.4	0.13	0.1354167	5.27	2
Cameroon	0.996	0.2	0.2008032	31	91	104.23	0.198	0.1987952	1497.9	46.6	0.743	2,075	12.7	0.4	0.4016064	4458	1.3	9.03	67.81	0.198	0.1987952	3	1
CoteDIvoire	0.9971	0.2099	0.2105105	22	75	88.81	0.1935	0.1940628	2286.2	41.5	0.712	2,346	13.3	0.4	0.4011634	756	0.4	19.85	69.75	0.1937	0.1942634	3.57	2
Kenya	1	0.23	0.23	38	12.73	119.57	0.21	0.21	1816.5	40.8	0.745	1870	16.7	0.39	0.39	6631	1.4	32.74	76.61	0.17	0.17	1.65	5
Mali	0.91	0.35	0.3846154	7.7	95.62	37.7	0.13	0.1428571	890.7	33	0.707	1983	22.2	0.26	0.2857143	1585	0.1	10.96	31.38	0.17	0.1868132	3.26	0
Tanzania	0.994	0.21	0.2112676	40	29	63.27	0.2	0.2012072	1122.1	40.5	0.661	2154	9.6	0.398	0.4004024	5026	0.7	14.67	33.92	0.186	0.1871227	3.17	5
