# Supplementary material for: Situating zoonotic diseases in peacebuilding and development theories: Prioritizing zoonoses in Jordan
Source: PLoS One. 2022 Mar 17;17(3):e0265508. doi: 10.1371/journal.pone.0265508 (PMC8929606; doi:10.1371/journal.pone.0265508)
Supplement: S2 Appendix — (ZIP) [file pone.0265508.s002.zip › Euclidian distance calculations.xlsx]

## Sheet: Sheet1
26031		0.121194		0.0424179		41	0.0427083		0.35		1.1	0.0385
22721		0.105783		0.0211567		37	0.0220238		0.2		0.2	0.004
23416		0.109019		0.0228831		46	0.0287363		0.2099		1.1	0.023089
27682		0.128881		0.046397		61	0.0653571		0.36		3.5	0.126
17850		0.0831052		0.0191142		19	0.013006		0.23		0.1	0.0023
28805		0.134109		0.0469381		47	0.0489583		0.35		1.4	0.049
32506		0.15134		0.0432832		42	0.03575		0.286		0.8	0.02288
16819		0.0783051		0.0164441		23	0.014375		0.21		0.8	0.0168
18958		0.0882638		0		20	0.0125		0.21		1	0.021
214788				0.258634		336	0.283415				10	0.303569
214788
SE 3
0.62	0.0196617		25.07	0.0178867		0.11	0.0025076		0.15
0.35	0.0146512		25.59	0.0241002		0.85	0.0255775		0.198
0.41	0.0167727		24.19	0.0222639		0.49	0.0144096		0.1935
0.41	0.0104017		24.66	0.0140753		0.48	0.0087538		0.12
0.64	0.0284144		18.7	0.0186787		1.43	0.0456383		0.21
0.49	0.0134672		24.06	0.0148773		0.31	0.00612462		0.13
0.55	0.0127907		23.02	0.0120443		0.11	0.00183891		0.11
0.58	0.0245243		23.55	0.022403		1.48	0.0449848		0.2
0.68	0.027315		21.4	0.0193398		1.32	0.0381155		0.19
4.73	0.167999		210.24	0.165669		6.58	0.187951
CULT
18.708		0.213211		0.35		0.15		0.33		0.13
21.794		0.248382		0.23		0.21		0.39		0.17
30.659		0.349414		0.286		0.11		0.33		0.142
16.583		0.188993		0.21		0.2		0.398		0.186
87.744		1		1.076
						0.0319817		0.0703597		0.0277175
						0.0521601		0.0968688		0.0422249
	0.0591026					0.0384356		0.115307		0.0496168
						0.0377986		0.0752192		0.0351527
						0.160376		0.357754		0.154712
DB bovine			milk			unsan					cattle
1.13	0.0166251		47.89	0.0358963		51.91	0.0435675		0.33		0.463	0.0794829
1.44	0.0256799		62.41	0.0567029		37.91	0.0385666		0.4		0.213	0.0443219
3.91	0.069728		71.32	0.0647981		33.91	0.0344973		0.4		0.053	0.0110285
2.16	0.0173339		69.77	0.0285254		38.91	0.0178128		0.18		0.093	0.00870832
3.93	0.0683326		17.18	0.0152187		47.91	0.0475213		0.39		0.333	0.0675597
4.35	0.0504235		21	0.0124018		70.91	0.0468898		0.26		0.0483	0.0065328
4.57	0.0672358		72.89	0.0546352		43.91	0.0368532		0.33		0.043	0.00738178
0.48	0.00851716		37.39	0.033801		30.91	0.0312881		0.398		0.403	0.0834386
0.46	0.00420419		40.41	0.0188163		36.91	0.019244		0.205		0.273	0.0291136
22.43	0.32808		440.26	0.320796		393.19	0.316241				1.9223	0.337568
CM OIE			vet			TB
4	0.02		166	0.000686561		7.68	0.00343778		0.13
5	0.0380769		2623	0.0165231		30.88	0.0210531		0.198
4	0.0298		1079	0.00664935		21.88	0.0145932		0.1937
3	0.0219231		13442	0.0812541		52.88	0.0345954		0.19
1	0.00653846		4796	0.0259392		37.88	0.0221734		0.17
6	0.0392308		250	0.00135213		7.58	0.00443702		0.17
0	0		4215	0.0190421		71.88	0.0351455		0.142
1	0.00715385		3191	0.0188829		39.88	0.0255412		0.186
2	0.0157692		1670	0.0108918		19.88	0.0140328		0.205
26	0.178492		31432	0.181221		290.42	0.175009
DB2
DB bovine			milk			unsan					cattle
1.13	0.0294317		47.89	0.0627231		51.91	0.0706259		0.33		0.463	0.166022		0.269744
2.16	0.0306867		69.77	0.0498436		38.91	0.0288757		0.18		0.093	0.0181897
4.35	0.089266		21	0.0216701		70.91	0.0760115		0.26		0.0483	0.0136456
4.57	0.119029		72.89	0.0954663		43.91	0.0597415		0.33		0.043	0.0154189
0.46	0.00744278		40.41	0.0328784		36.91	0.0311958		0.205		0.273	0.0608117
12.67	0.275856		251.96	0.262582		242.55	0.26645				0.9203	0.274088
