# Supplementary material for: Situating zoonotic diseases in peacebuilding and development theories: Prioritizing zoonoses in Jordan
Source: PLoS One. 2022 Mar 17;17(3):e0265508. doi: 10.1371/journal.pone.0265508 (PMC8929606; doi:10.1371/journal.pone.0265508)
Supplement: S2 Appendix — (ZIP) [file pone.0265508.s002.zip › Thematic Analysis Raw Data.xlsx]

## Sheet: Criteria Categorizing 
BURKINA FASO	CAMEROON	COTE D'IVOIRE	ECOWAS	ETHIOPIA	KENYA	MALI	MOZAMBIQUE	PAKISTAN	TANZANIA	UGANDA	US
gravity of disease (0.35)	state of the disease in humans, domestic animals, and wildlife in cameroon (looked at presecne of epidemic / endemics) (0.202)	seriousness in humans and animals (0.2099)	severity of disease (0.36)	severity of human disease (0.23)	severity of illness in humans (0.23)	severity of disease (0.35)	disease occurrence on regional and local level, pandemic or epidemic potential (0.33)	impact of dx (0.406)	severity of diease in humans (0.21)	severity of disease (0.21)	pandemic and epidemic potential (0.33)		SEVERITY OF DX
prescence of disease in burkina faso or sub region (0.33)	mortality, morbidity, and disability in humans (0.20)	potential of epidemic / pandemic in humans and epizootic in animals (0.203)	prevention and control capacity (0.19)	proportion of human disease attributed to animal exposure (0.21)	epidemic potential (0.22)	capacity of intv (0.17)	morbidity and mortality (0.286)	burden and epidemic potential( 0.23)	prescence of disease in country / region (0.20)	prevention and control (0.205)	severity of disease (0.28)		DISEASE BURDEN
socioeconomic and env impact (0.15)	potential to spread rapidly amongst animals and humans (0.1999)	potential of transmission between humans, env, and animals (0.1997)	epidemic / pandemic potential (0.18)	burden of animal disease (0.20)	social economic impact (0.21)	socioeconomic impact (0.13)	capacity of lab diagnostics and survelliance (0.142)	country control capacity (0.175)	socioeconomic / env impact (0.2)	potential for epidemic / pandemic (0.205)	economic impact (0.156)		SOCIOECONOMIC + ENV IMPACT
control measures (0.13)	economic, env, and social impacts (0.198)	capacity for prevention and control (0.1937)	ability to detect (0.16) [recategorized from control to intercollab b/c one health focus]	availability of interventions (0.19)	prevelance / incidence of disease (0.17)	bioterrorism potential (0.08)	availability of resources and mechanisms for collab, prevention, treatment, and eradicztion of disease (0.139)	bioterroism potential (0.07)	epidemic and pandemic potential (0.198)	socioeconomic impact (0.19)	potential for induction or increased transmission in the US (0.149)		BIOTERRORISM POTENTIAL
bioterrorism potential (0.04)	capacity for detection, prevention, and control of zoonoses (0.198)	socioeconomimc and env impact (0.1935)	socio-economic / env impact (0.12)	existing intersectorial collab (0.17)	potential for effective intervention (0.17)	prescence of disease (0.26)	socio economic and env impact (0.11)	coordination of stakeholders (0.11)	availability of intv (0.186)	bioterrorism potential (0.186)	bioterrorism potential (0.077)		EXISTING INTERSECT. COLLAB
													CONTROL CAPACITY
BF:
CAM:
CI:
ECOWAS:
ETHIOPIA
KEN
MALI
MOZ
PAK
TANZ
UG
USA
	all reports found here: https://www.cdc.gov/onehealth/what-we-do/zoonotic-disease-prioritization/completed-workshops.html#cameroon

## Sheet: Questions criteria subcategoriz
	Severity of Disease		Socioeconomic and Environmental		Disease Burden one category, add the weights together			Control Measures		Existing Intercollaboration	Bioterrorism Potential
	Only Humans	Humans & Animals	Broad evaluation of all three elements	Economic impact re: animals	Potential of epidemic / pandemic in humans and epizootic in animals	Prescence of disease	Transmission of disease between humans/env/animals	Primary focus on vaccines/treatments available	Diagnosis/Prevention/Control capabilities	No subcategories identified	Ability to be a bioterrorism agent	Listed as a bioterrorism agent officially
Burkina Faso	What is the case fatality rate and incidence of the disease?		Does this disease cause long term human disability and / or have high animal morbidity? (This could have impact on all three areas).			Is this disease in the sub region?		Is there a vaccine or treatment for the disease (human or animal?)			Is this pathogen or toxin able to serve as a biologic agent for terrorism?
Cameroon	What is the morbidity and mortality of the disease?		Are there economic, environmental, and social impacts of the disease?			Is the disease occurring in the country?	What is the principle mode of transmission between humans and animals		Does the country have the capacity to diagnose, prevent and control the disease?
Cote D'Ivoire		What is the fatality of the disease in humans and animals?	Is there an important socio-economic impact and environmental impact in Côte d’Ivoire or in the world?		Is the pathogen likely to cause an epidemic or epizootic?		What is the principle mode of transmission between humans and animals		Do measures exist for prevention and for control?
ECOWAS		What is the case fatality rate for the disease in animals and human in the ECOWAS region?	Is the disease on the OIE list of notifiable diseases AND is the disease potentially affected by climate change (host range, vector or reservoir)?		Has the pathogen caused an epidemic (human or animal) in the ECOWAS region?				Is there an effective control strategy in both animals and humans?	Is there a One Health surveillance system for this disease (investigation, laboratory, or data sharing) in the ECOWAS region?
Ethiopia	Severity of human disease in Ethiopia					Burden of animal disease (present/loss of production y/n)	Proportion of human disease attributed to animal exposure	Availability of interventions (vaccine / treatment)		Existing inter-sectoral collaboration
Kenya	Case fatality if left untreated / disability weight of the disease based on WHO Global Burden of disease classification			Does disease cause >5% decrease in animal productivity / associated with restrictions in trade or free movement?	Has the disease caused an outbreak in the last 20 years / how many countries are/were affected by this disease in a year during the last outbraek?	What is the disease prevelance in humans or animals and how many countries are affected by this disease?		Is there a vaccine or treatment for the disease (human or animal?)
Mali	What is the case fatality rate and incidence of the disease?			What is the socioeconomic impact (mortality and productivity in animals)		Has the disease been present in country of subregion in last 10 years		Does the country of have available capacity for diagnosis, vaccine or treatment in humans or animals?				Is the disease listed as a bioterrorism agent according to the WHO guidance document?
Mozambique	What is the morbidity and mortality of the disease?		Is disease on the OIE reportable disease list? (NOTE: part of criteria of if a disease is reportable to OIE is if it has demonstrated " that have the potential for very serious and rapid spread, irrespective of national borders, that are of serious socio-economic or public health consequence and that are of major importance in the international trade of animals and animal products.")			Does the disease occur in country or neighboring countries and is there evidence of human to human transmission			Does laboratory capacity and/or epidemiological surveillance exist for the human health and/or animal health sector in Mozambique?	Availability of resources and mechanisms for collaboration, prevention, treatment, and eradication of disease
Pakistan		Does the disease have a significant impact on human or animal populations? CFR ≥10% or evidence of associated long term disability (human indicator) Loss of production (animal indicator)			Is the disease prevalence ≥5% and/or has it caused any epidemic/outbreak among humans or animals in the last 10 years in Pakistan?			Does the country have capacity in terms of (i) prevention (vaccine), (ii) detection (lab testing and reporting (case based, indicator/routine, event) and (iii) control (treatment, culling, stamping out, quarantine)?		Does any mechanism exist for sharing of epidemiology or laboratory data among relevant stakeholders (Ministry of Health and Ministry of Agriculture)?		Is this disease on the list of selected bioterrorism agents / USDA / HHS list
Tanzania	What is the case fatality rate and incidence of the disease?			Does the disease have an impact on animal production (>20%) and on trade (Tanzania Animal Disease Act/OIE list)?	Has there been an outbreak in the last 10 years in Tanzania or the region?	Has the disease been reported/prevalent in humans or animals in the country/region in the past 10 years?		Is there a vaccine or treatment for the disease (human or animal?)
Uganda	What is the case fatality rate and incidence of the disease?			Does the disease reduce animal productivity by 10% or more	Has this disease caused an epidemic in animals or humans in the last 10 years in Uganda				Is there an effective control strategy in both animals and humans?			Is this disease on the list of selected bioterrorism agents / USDA / HHS list
US		Does the disease cause mortality or population impact in humans (>5% CFR), domestic animals (>10% CFR), or wildlife (mortality or population declines) in the United States? and Part 2. Was the incidence of the disease in humans or animals in the United States High (≥ 100,000 cases per year), Medium (>5000 - <100,000 cases per year) or Low (≤ 5000 cases per year)?		Does the disease cause economic impacts in the United States?	Does the disease have epidemic or pandemic potential		Does the disease have a feasible transmission pathway, has it been detected in North America, or has there been detection and spread in five or more new countries, regions, or states?					Is this disease on the list of selected bioterrorism agents / USDA / HHS list
